# Supplementary material for: Co-Creating a Digital Resource to Support Smartwatch Use in COPD Self-Management: An Inclusive and Pragmatic Participatory Approach
Source: Healthcare (Basel). 2025 Dec 23;14(1):37. doi: 10.3390/healthcare14010037 (PMC12785582; doi:10.3390/healthcare14010037)
Supplement: Supplementary file 1 [file healthcare-14-00037-s001.zip]

Archive with 1 entries (1 files):
- healthcare-4042794-supplementary.pdf
